# Supplementary material for: Non-Invasive Continuous Glucose Monitoring in Patients Without Diabetes: Use in Cardiovascular Prevention—A Systematic Review
Source: Sensors (Basel). 2025 Jan 1;25(1):187. doi: 10.3390/s25010187 (PMC11722592; doi:10.3390/s25010187)
Supplement: Supplementary file 1 [file sensors-25-00187-s001.zip]

Archive with 1 entries (1 files):
- sensors-3328634-supplementary.pdf
